# Supplementary material for: Optimised Agrobacterium-Mediated Transformation and Application of Developmental Regulators Improve Regeneration Efficiency in Melons
Source: Genes (Basel). 2023 Jul 12;14(7):1432. doi: 10.3390/genes14071432 (PMC10378916; doi:10.3390/genes14071432)
Supplement: Supplementary file 1 [file genes-14-01432-s001.zip]

Archive with 1 entries (1 files):
- genes-2431510-supplementary.pdf
